# Supplementary material for: The tumor-sentinel lymph node immuno-migratome reveals CCR7⁺ dendritic cells drive response to sequenced immunoradiotherapy
Source: Nat Commun. 2025 Jul 17;16:6578. doi: 10.1038/s41467-025-61780-4 (PMC12271439; doi:10.1038/s41467-025-61780-4)
Supplement: Supplementary file 4 — Source data [file 41467_2025_61780_MOESM4_ESM.xlsx]

## Sheet: Figure 1D
Figure 1D
	% Live Cells
	SLN	nSLN	Spleen
	0.66	0.53	0.03
	1.52	0.28	0.01
	1.18	0.58	0.07
	1.13	0.53	0.05

## Sheet: Figure 1F
Figure 1F
		SLN	nSLN	Axillary LN
	B Cell	25.4	22.9	5.22
		18.7	13.3	10.5
		30.6	16.2	9.97
		27.8	22.6	34.9
		39.1	13.1	5.6
		19.7	19.4	1.81
		35.3	26.1	16.7
		SLN	nSLN	Axillary LN
	CD8 Tpex	0.77	0.37	0
		0.68	0.41	0.37
		1.38	0.54	0.52
		0.76	1.09	0
		0.49	0.33	0
		1.2	0.48	0
		0.86	0.21	0.23
		SLN	nSLN	Axillary LN
	Dendritic Cell	0.39	0.43	0
		0.45	0.68	0.46
		0.39	0.35	0.38
		0.86	0.46	0.89
		0.84	0.48	0
		0.59	0.36	0
		0.79	0.38	0.26
		SLN	nSLN	Axillary LN
	Activated Dendritic Cell	0.35	0.32	0
		0.42	0.48	0.42
		0.35	0.25	0.36
		0.78	0.37	0.89
		0.8	0.45	0
		0.53	0.32	0
		0.76	0.35	0.24

## Sheet: Figure 2D
Figure 2D
	4MOSC1 Tumor Growth Kinetics
	Day	Control						4Gy tdRT					8Gy tdRT						8Gy tdRT
	0	0	0	0	0	0	0	0	0	0	0	0	0	0	0	0	0	0	0	0	0	0	0	0
	4	15.21	6.2465	15.21	12.25	11.552	15.2	15.028	10.35	9.016	12.9735	14.157	9.8	14.44	25.0965	6.25	19.0125	11.25	9.45	12.25	9.61	12.0125	14.44	12.138
	7	43.74	47.5	68.4	41.912	45.198	40.7305	35	33.408	39.015	36.015	34.8145	31.25	34.56	30.375	24	36.25	34.56	25.215	39.015	33.75	31.25	32.5125	37.5
	10	51.25	40.32	55.432	50	46.08	47.5	45.375	52.9375	51.03	48.672	37.5	42.135	16	20	29.4175	30.375	32.4135	29.584	41.472	35.712	23.273	38.475	33.4125
	13	90	79.2	81	75.69	99.944	81	70.644	65.61	75.69	65.856	45.619	61.731	24	39.146	28.899	44.436	40.5	36.0555	36.864	35.816	16.384	27.735	36.98
	16		66.55	90	86.4	102.328	72	90	116.714	109.85	114.075	50	60.3935		46.08	28	31.2	67.28	83.544	27.7365	29.584	6.877	45	30.258
	19		80.736	94.8855	101.21	112.64	91.8	90	107.632		99.944	28	55.432			12.6	32	63.2025	68.0625	32.3575	20.938	3.9375	2.527	21.66
	22							147	142.1		119.164	32	52.65			7.8125	28.8	51.425
	4MOSC2 Tumor Growth Kinetics
	Day							4Gy tdRT					8Gy tdRT						8Gy tdRT
	0							0	0	0	0	0
	4							13.5	13.05	12.6	13.5	13.5
	8							57.624	87.025	58.5225	101.4	85.2845
	11							61.25	62.5	75.625	93.025	50
	14							108	113.398	74.4385	99	105.625
	17							171.5	118.3	108	157.216	129
	20							108	111	117.085	119.164	180
	0												0	0	0	0	0	0
	4												19.44	11.25	19.6	21.4375	11.25	13.5
	7												37.5	122.5	62.0125	124.95	106.171	73.8
	9												82.418	81	88.2	90	139.425	86.49
	12												154.35	115.32	125.024	199.688	181.44	178.848
	15												130.975	90.828	95.4	166.635	126.75	90
	18													55.296	115.351	103.788		108
	21													109.554	184.032	220.8		113.49
	0	0	0	0	0	0	0												0	0	0	0
	4	26.011	22.68	18.375	20.2125	14.415	15.36												16.384	13.5	14.8955	19.652
	7	93.6	99	66.248	63.75	55.296	68.0625												35.28	32	36	31.2
	10	111.476	127.936	67.6	128.774	104.43	108												65.61	28	26.6175	62.192
	13	108	176.435	100.8	159.25	119.07	152.352												81.675	32	32	104.4
	16		171.394			75.625													80.0565	30.4	32	161.874
	19		282.24			150.381													91.2925	30.4	44.55	125.024
	22																		157.216	111.63	32	161.874

## Sheet: Figure 2F
Figure 2F
	CD8 CXCR3 Trafficking % of CD3			DC MHChi CCR7+ Trafficking % of CD11c
	Cntrl	tdRT		Cntrl	tdRT
	0.54	0.55		10.3	9.62
	0.34	0.67		11.1	11.2
	0.34	1.51		7.13	14.4
	0.3	0.43		7.35	10.8
	0.31	0.48		9.48	12.3
	0.33	0.43		8.49	11.6
	0.52	0.77		10.4	12.6
	0.53	1.03		10.3	12.4
	0.25	0.73
	0.57	0.69

## Sheet: Figure 2G
Figure 2G
	CD47 MFI of CD45-
	Cntrl	tdRT
	0.996918	0.803605
	1.10898	0.614027
	0.987579	0.366548
	0.662589	0.411375
	0.697142	0.515035
	0.868043	0.628035
	0.899795	0.642977
	0.823216	0.735431
	0.968902	0.792398

## Sheet: Figure 2H
Figure 2H
	H-2kb-SIINFEKL CD11b MHCII+ % of CD11c+
	Cntrl	tdRT
	1.79104	0.650746
	0.859701	2.78806
	0.952239	3.07463
	0.58209	1.25672
	0.931343	2.74627
	0.931343	1.92836
	0.952239	0.952239

## Sheet: Figure 3B
Figure 3B
	PD-L1 MFI
	Cntrl	tdRT
	1.02675	2.37293
	1.19434	2.65854
	0.442172	2.29898
	1.33674	2.29898

## Sheet: Figure 3E
Figure 3E
	IFNg pg/mL			IFNb pg/mL
	aPD1	tdRT --> aPD1		aPD1	tdRT --> aPD1
	0.92	2.13		1.14	0.83
	0.81	0.93		1.01	1.29
	0.77	1.3		0.83	0.87
	1.19	1.61		1.04	1.46
	1.31	1.75		0.98	1.09

## Sheet: Figure 3F
Figure 3F
	4MOSC1 Tumor Growth Kinetics
	Day	Control										aPD1										tdRT										tdRT --> aPD1
	0	0	0	0	0	0	0	0	0	0	0	0	0	0	0	0	0	0	0	0	0	0	0	0	0	0	0	0	0	0	0	0	0	0	0	0	0	0	0	0	0
	3	6.25	4	13.5	13.5	6.25	13.5	6.25	7.8125	4	13.5	18.0625		11.25	18.0625	9	17.5781	20	11.25	12.25	10.5625	4	6.25	13.5	11.25	13.5	6.25	13.5	13.5	11.25	11.25	4	6.76	7.84	7.8125	7.8125	13.5	5	13.5	7.8125	7.8125
	5	32	28	33.62	32	13.5	45.5625	30.4	40.656	32	35.28	30.375	4	13.5	37.5	13.5	30.375	37.5	37.5	24	7.8125	21.4375	33.516	32	13.5	32	18.375	13.5	50	40.5	32	13.5	13.5	30.4	13.5	13.5	30.4	45.5625	37.044	45.5625	32
	7	84.1	48.384	62.192	63.2025	40.5	67.6	62.5	60	62.5	93.6	57.8594	10.3984	63	60.5	52.9375	54	72	45.375	49.5938	13.5	80.736	94.192	85.782	74.4385	37.044	57.5	52.992	75.69	111.476	51.84	41.6025	48.668	62.208	46.552	46.08	67.6	66.3255	39.7535	50	41.6025
	9	186.624	75.625	88.2	86.4	78.65	85.2845	75.625	91.8	67.6	99	72	12.375	52.9375	53.125	72	56.7188	81	72	84.5	28	106.2	116.714	116.714	73.034	90.506	104.4	93.6	138.72	147	68.8205	60.84	63.2025	51.84	38.72	44.436	70.227	46.08	36.1415	31.939	40.344
	12	249.6	159.25	147	151.9	164.15	139.425	83.1875	157.216	113.491	154.904	60.5	18	66.125	72	50	16	33.8438	50	116.375	46.875	154.35	120.224	209.074	126.75	90.972	174.375	90	151.9	168.48	99.944	30.4	62.5	68.0625	47.61	13.5	64.896	16.335	90	7.8125	35.28
	14	256	138.72	159.25	169.05	159.25	128.863	183.851	131.784	169.05	138.72	52.9375	13.5	85.5	113.906	56.7188	34.375	37.5	50	133.594		99	147	217.6	128.774	128.993	166.6	104.4	147	166.6	108	4	75.625	27.436	4	12.6	62.5	4	42.336	13.5	21.4375
	4MOSC2 Tumor Growth Kinetics
	Day	Control					aPD1										tdRT										tdRT --> aPD1
	0	0	0	0	0	0	0	0	0	0	0	0	0	0	0	0	0	0	0	0	0	0	0	0	0	0	0	0	0	0	0	0	0	0	0	0
	3	15.8203	12.25	16	20	10.125	18.375	11.25	6.25	13.5	13.5	13.5	13.5	11.25	5.29	6.912	13.5	24.8359	24	22.5781	22.815	13.5	24	24	22	13.5	16	18.0625	18.0625	11.25	20	3		14.0625	15.8203	20
	5	30.375	30.375	24.8359	30.375	13.5	46.08	50	21.4375	56.25	56.25	42.525	32	13.5	34.4605	13.5	35.4375	58.5	56.7188	87.8906	60.5	60.5	39.0162	32.9062	45.375	50	24	37.5	37.5	24	37.5	24	4	24	24	21.0938
	7	49.1562	72	54	56.7188	45.375	73.034	61.25	66.3255	74.1125	84.1	58.8245	43.5375	61.798	70.304	57.624	84.5	81	72	134.75	102.516	72	52.9375	58.5	52.9375	60.5	67.5	67.5	53.7266	49.5938	54	34.375	22.5625	41.3438	49.5938	54
	9	63	81	78.125	66.125	37.5	79.054	108	101.866	84.474	104.4	64.896	53.75	52.5	60.3935	50.421		95.7031	81	95.7031		60.5	72	81	72	88.2	49.1562	57.8594	72	72	52.9375	37.5	22.7812	52.9375	43.75	72
	12	72		85.75	41.3438	50	93.025	108	88.766		149.45	62.5	32	40.5	104.4	107.909		97.6562	105.625			60.5		97.6562		90	37.5	37.5	67.5	59.375	16	11.25	10.5469	28.2031	16	76.5
	14	72		110.25	72	53.125	99.944	145.211	98.6065		155.52	62.5	42.525	13.5	100.949	90.506		122.5	52.9375			72		72		120.05	20.25	22.7812	95.0625	63	9	10.125	0	16	0	87.8906

## Sheet: Figure 4B
Figure 4B
	Tumor Growth Kinetics_Sequencing
	Day	Control										aPD1										aPD1 --> tdRT										tdRT --> aPD1
	0	0	0	0	0	0	0	0	0	0	0	0	0	0	0	0	0	0	0	0	0	0	0	0	0	0	0	0	0	0	0	0	0	0	0	0	0	0	0	0	0
	3	12.1	6.5	9.6	5.2	3.2	5.8	3.4	3.3	8.7	11.1	16.25	12.5	7.1	14.2	12.9	12.9	14.2	10.4	6.75	7.85	6.25	13.5	11.25	7.8125	6.25	0	7.8125	7.8125	8.75	13.5	4	6.76	7.84	7.8125	7.8125	13.5	5	13.5	7.8125	7.8125
	5	22	14.5	23.2	18.2	13.2	16.7	18	17.7	21.5	23.3	48.6	55	22.3	50.4	52.3	40.8	34	15.6	37.2	14.5	13.5	24	32	32	30.4	32	35.28	38.829	34.4605	13.5	13.5	13.5	30.4	13.5	13.5	30.4	45.5625	37.044	45.5625	32
	7	53.2	44.2	40.7	38.2	30.4	36.5	52.2	47.4	43.5	51.7	72.8	63.9	70.3	78.4	85.2	60.5	47.2	63.4	72.8	58.6	32	46.08	21.384	31.939	28.8	56.18	50	62.5	27.436	58.989	41.6025	48.668	62.208	46.552	46.08	67.6	66.3255	39.7535	50	41.6025
	9	128.8	72.5	72.7	61.8	64.8	58.5	82.4	81.4	65.7	81.8	82.4	105.3	98.2	89.7	110.6	68.7	56.8	54.2	63.5	53.8	56.4235	72.128	60	107.909	48.5	45.5625	33.62	75.625	42.525	33.62	60.84	63.2025	51.84	38.72	44.436	70.227	46.08	36.1415	31.939	40.344
	12	211.4	126	119.7	109.4	144.9	88.9	89.4	133.7	83.6	95.4	98.7	115.4	90.4	152.3	160.4	65.8	35.8	45.4	110.8	112.6	126.75	45.5625	90	75.625	88	64.896	108	104.4	126.75	106.2	30.4	62.5	68.0625	47.61	13.5	64.896	16.335	90	7.8125	35.28
	14	248.9	171.7	148.8	141.9	195	105.2	143.5	150.9	121.5	117.1	105.2	150.6	100.3	162.9	167.8	65.9	45.6	15.2	104.2	92.3	67.6	55.296	75.625	45.9375	66.4	72	21.4375	121.438	133.12	121.438	4	75.625	27.436	4	12.6	62.5	4	42.336	13.5	21.4375
	16	272.8	181.3	160.8	145.5	196.2	113.6	207.6	148.9	149.9	137.7	115.8	170.2	112.6	175.8	182.4	78.6	55.9	20.4	120.5	105.7	80.5	65.7	95.8	50.5	53.2	135.4	20	155	160	125	0	50.5	15.25	0	4	14.5	0	20.25	5	10

[truncated: 31 more sheets: Figure 4C, Figure 4D, Figure 4F, Figure 4G, Figure 4H, Figure 4I, Figure 5B, Figure 5C, Figure 5G, Figure 5H, Figure 5I, Figure 6B, Figure 6C, Figure 6D, Figure 6F, Figure 6G, Supp Figure 1D, Supp Figure 1E, Supp Figure 2B, Supp Figure 3C …]
